# Supplementary material for: Long-Term HBsAg Titer Kinetics with Entecavir/Tenofovir: Implications for Predicting Functional Cure and Low Levels
Source: Diagnostics (Basel). 2024 Feb 25;14(5):495. doi: 10.3390/diagnostics14050495 (PMC10931114; doi:10.3390/diagnostics14050495)
Supplement: Supplementary file 1 [file diagnostics-14-00495-s001.zip]

Archive with 1 entries (1 files):
- diagnostics-2855497-supplementary.pdf
